# Supplementary material for: The role of historical and contemporary processes on phylogeographic structure and genetic diversity in the Northern Cardinal, Cardinalis cardinalis
Source: BMC Evol Biol. 2011 May 20;11:136. doi: 10.1186/1471-2148-11-136 (PMC3112092; doi:10.1186/1471-2148-11-136)
Supplement: Additional file 1 — Taxon List. List of taxa used for the study, their geographic localities, and GenBank accession numbers. [file 1471-2148-11-136-S1.XLS]

## Sheet: Taxon List
Genus	GenBank Accesion Number	Museum	Collector No.	Haplotype Code	Country	State	County/locality	Latitude	Longitude
Cardinalis cardinalis	JF795753	UNAM	CONACYT613	Baja_1	México	Baja California	Rancho Monte Alto, 15 km N de San Javier	25.9311	-111.621
Cardinalis cardinalis	JF795762	UWBM	VGR 1082	Baja_11	México	Baja California Sur	Rancho La Ballena	23.7358	-109.969
Cardinalis cardinalis	JF795763	UWBM	MFOR 130	Baja_12	México	Baja California Sur	Rancho La Ballena	23.7358	-109.969
Cardinalis cardinalis	JF795754	UNAM	CONACYT667	Baja_2	México	Baja California Sur	Rancho Monte Alto, 15 km N de San Javier	25.9311	-111.621
Cardinalis cardinalis	JF795755	UNAM	CONACYT672	Baja_3	México	Baja California Sur	Rancho Monte Alto, 15 km N de San Javier	25.9311	-111.621
Cardinalis cardinalis	JF795756	UNAM	CONACYT716	Baja_4	México	Baja California Sur	San Dionisio, 2 km NW	23.5589	-109.866
Cardinalis cardinalis	JF795757	UNAM	CONACYT715	Baja_5	México	Baja California Sur	San Dionisio, 2 km NW	23.5589	-109.866
Cardinalis cardinalis	JF795758	AMNH	GFB3060	Baja_6	México	Baja California Sur	22km. E. Ciudad Insurgentes; 140 M. 09 Jun	25.2997	-111.533
Cardinalis cardinalis	JF795759	AMNH	GFB3061	Baja_7	México	Baja California Sur	22km. E. Ciudad Insurgentes; 140 M. 09 Jun	25.2997	-111.533
Cardinalis cardinalis	JF795760	AMNH	GFB3062	Baja_8	México	Baja California Sur	22km. E. Ciudad Insurgentes; 140 M. 09 Jun	25.2997	-111.533
Cardinalis cardinalis	JF795761	UNAM	PEP 1669	Baja_9	México	Baja California Sur	San Jose del Cabo	23.0608	-109.69
Cardinalis cardinalis	JF795729	MBM	BTS07165	Camp_1	México	Campeche	Municipo de la Candelaria	18.474	-91.1291
Cardinalis cardinalis	JF795637	MBM	BTS08_96	Coa_1	México	Coahuila	Municipo de Guerrero, Rancho la Burra	28.3	-100.383
Cardinalis cardinalis	JF795638	MBM	BTS08_97	Coa_2	México	Coahuila	Municipo de Guerrero, Rancho la Burra	28.3	-100.383
Cardinalis cardinalis	JF795639	MBM	BTS08_98	Coa_3	México	Coahuila	Municipo Ramos Arizipe, Santa Domingo	25.6252	-101.067
Cardinalis cardinalis	JF795640	UWBM	MG08_101	Coa_4	México	Coahuila	Santa Domingo, Municipio de Ramos Arizpe	25.6252	-101.067
Cardinalis cardinalis	JF795641	UWBM	MG08_102	Coa_5	México	Coahuila	Santa Domingo, Municipio de Ramos Arizpe	25.6252	-101.067
Cardinalis cardinalis	JF795642	UWBM	MG08_103	Coa_6	México	Coahuila	Alto de Norias, Municipio de Ramos Arizipe	26.0001	-101.226
Cardinalis cardinalis	JF795643	UWBM	MG08_104	Coa_7	México	Coahuila	Alto de Norias, Municipio de Ramos Arizipe	26.0001	-101.226
Cardinalis cardinalis	JF795635	UNAM	TECO08-003	Guerr_1	México	Guerrero	Tecomate, San Marcos	16.8	-99.35
Cardinalis cardinalis	JF795785	UNAM	ITM016	Marias_1	México	Nayarit	Islas Marias, Isla Maria Magdalena	21.4533	-106.413
Cardinalis cardinalis	JF795786	UNAM	ITM101	Marias_2	México	Nayarit	Islas Marias, Isla Maria Magdalena	21.4533	-106.413
Cardinalis cardinalis	JF795787	UNAM	ITM086	Marias_3	México	Nayarit	Islas Marias, Isla Maria Magdalena	21.4533	-106.413
Cardinalis cardinalis	JF795788	UNAM	ITM049	Marias_4	México	Nayarit	Islas Marias, Isla Maria Magdalena	21.4533	-106.413
Cardinalis cardinalis	JF795789	UNAM	ITM050	Marias_5	México	Nayarit	Islas Marias, Isla Maria Magdalena	21.4533	-106.413
Cardinalis cardinalis	JF795790	UNAM	UNAMP010075	Marias_6	México	Nayarit	Islas Marias, Isla Maria Magdalena	21.4533	-106.413
Cardinalis cardinalis	JF795629	UNAM	CONACYT1057	Micho_3	México	Michoacán	Presa Infiernillo, 1 km N Campamento CFE	18.1624	-102.176
Cardinalis cardinalis	JF795630	MBM	BTS08_192	Micho_4	México	Michoacán	Lazaro Cardenas; La Mira Rancho la Bonetera	18.0951	-102.395
Cardinalis cardinalis	JF795631	MBM	BTS08_217	Micho_5	México	Michoacán	Lazaro Cardenas; La Mira Rancho de Venado	18.1685	-102.311
Cardinalis cardinalis	JF795632	MBM	BTS08_218	Micho_6	México	Michoacán	Lazaro Cardenas; La Mira Rancho de Venado	18.1685	-102.311
Cardinalis cardinalis	JF795633	MBM	BTS08_219	Micho_7	México	Michoacán	Lazaro Cardenas; La Mira Rancho de Venado	18.1685	-102.311
Cardinalis cardinalis	JF795634	MBM	BTS08_220	Micho_8	México	Michoacán	Lazaro Cardenas; La Mira Rancho de Venado	18.1685	-102.311
Cardinalis cardinalis	JF795644	MBM	RC1	N_Leon_1	México	Nuevo Leon	Presa Cerralvo, Cerralvo	26.1305	-99.6344
Cardinalis cardinalis	JF795645	MBM	RC2	N_Leon_2	México	Nuevo Leon	Presa Cerralvo, Cerralvo	26.1305	-99.6344
Cardinalis cardinalis	JF795636	UNAM	UNAMP013211	Oaxaca_1	México	Oaxaca	Mpio. San Pedro Huamelula, 5 km S Lado Caarretera	15.9819	-95.6689
Cardinalis cardinalis	JF795652	UNAM	QRO408	Que_1	México	Queretaro	Higuerillas 5 km antes	20.9167	-99.7667
Cardinalis cardinalis	JF795653	UNAM	QRO510	Que_2	México	Queretaro	Laguna de la Cruz	21.3758	-99.5083
Cardinalis cardinalis	JF795764	UNAM	UNAMP010054	San_Cat_1	México	Baja California Sur	Isla Santa Catalina	25.6597	-110.784
Cardinalis cardinalis	JF795765	UNAM	UNAMP010053	San_Jose_1	México	Baja California Sur	Isla San Jose	24.9711	-110.612
Cardinalis cardinalis	JF795766	UWBM	SAR 7793	Sinaloa_1	México	Sinaloa	Tehueco	26.3006	-108.686
Cardinalis cardinalis	JF795775	UWBM	SAR 7950	Sinaloa_10	México	Sinaloa		N/A	N/A
Cardinalis cardinalis	JF795776	UWBM	SEZ 095	Sinaloa_11	México	Sinaloa	Ejido El Naranjo	26.2681	-108.785
Cardinalis cardinalis	JF795777	UWBM	SEZ 115	Sinaloa_12	México	Sinaloa	Ejido El Naranjo	26.2681	-108.785
Cardinalis cardinalis	JF795778	UWBM	VGR 1151	Sinaloa_13	México	Sinaloa	lower side of irrigation canal	26.3017	-108.816
Cardinalis cardinalis	JF795779	UWBM	MFOR 42	Sinaloa_14	México	Sinaloa	Ejido El Naranjo	26.2681	-108.785
Cardinalis cardinalis	JF795780	UWBM	MFOR 45	Sinaloa_15	México	Sinaloa	Ejido El Naranjo	26.2681	-108.785
Cardinalis cardinalis	JF795781	UWBM	MFOR 49	Sinaloa_16	México	Sinaloa	Ejido El Naranjo	26.2681	-108.785
Cardinalis cardinalis	JF795782	UWBM	MFOR 56	Sinaloa_17	México	Sinaloa	Ejido El Naranjo	26.2681	108.785
Cardinalis cardinalis	JF795783	UWBM	MFOR 61	Sinaloa_18	México	Sinaloa	Ejido Tesila	26.3	-108.767
Cardinalis cardinalis	JF795784	UWBM	MFOR 82	Sinaloa_19	México	Sinaloa	Ejido El Naranjo	26.2681	-108.785
Cardinalis cardinalis	JF795767	UWBM	SAR 7796	Sinaloa_2	México	Sinaloa	Tehueco	26.3006	-108.686
Cardinalis cardinalis	JF795768	UWBM	SAR 7798	Sinaloa_3	México	Sinaloa	Tehueco	26.3006	-108.686
Cardinalis cardinalis	JF795769	UWBM	VGR 959	Sinaloa_4	México	Sinaloa	Ejido El Naranjo	26.2681	-108.785
Cardinalis cardinalis	JF795770	UWBM	VGR 960	Sinaloa_5	México	Sinaloa	Ejido El Naranjo	26.2681	-108.785
Cardinalis cardinalis	JF795771	UWBM	VGR 984	Sinaloa_6	México	Sinaloa	Ejido Tesila	26.3	-108.767
Cardinalis cardinalis	JF795772	UWBM	MFOR 139	Sinaloa_7	México	Sinaloa	Ejido El Naranjo	26.2681	-108.785
Cardinalis cardinalis	JF795773	UWBM	MFOR 144	Sinaloa_8	México	Sinaloa	Ejido El Naranjo	26.2681	-108.785
Cardinalis cardinalis	JF795774	UWBM	MFOR 151	Sinaloa_9	México	Sinaloa		N/A	N/A
Cardinalis cardinalis	JF795646	UNAM	CONACYT1177	Tam_1	México	Tamaulipas	Rancho el Mogote, 3 km E entrada al Ejido Tampiquito	23.8167	-98.1833
Cardinalis cardinalis	JF795647	UNAM	CONACYT1172	Tam_2	México	Tamaulipas	Rancho el Mogote, 3 km E entrada al Ejido Tampiquito	23.8167	-98.1833
Cardinalis cardinalis	JF795648	UNAM	CONACYT1160	Tam_3	México	Tamaulipas	Rancho el Mogote, 3 km E entrada al Ejido Tampiquito	23.8167	-98.1833
Cardinalis cardinalis	JF795649	UNAM	MAGHO9 69	Tam_4	México	Tamaulipas	Soto la Marina, Rancho San Carlos	N/A	N/A
Cardinalis cardinalis	JF795650	UNAM	MAGH09 68	Tam_5	México	Tamaulipas	Soto la Marina, Rancho San Carlos	N/A	N/A
Cardinalis cardinalis	JF795651	UNAM	MAGH09 99	Tam_6	México	Tamaulipas	Soto la Marina, Rancho San Carlos	N/A	N/A
Cardinalis cardinalis	JF795749	UNAM	CONACYT170	Tiburon_1	México	Sonora	Isla Tiburon, Estero San Miguel	28.9369	-112.352
Cardinalis cardinalis	JF795750	UNAM	CONACYT202	Tiburon_2	México	Sonora	Isla Tiburon, El Caracol	29.015	-112.293
Cardinalis cardinalis	JF795751	UNAM	CONACYT205	Tiburon_3	México	Sonora	Isla Tiburon, El Caracol	29.015	-112.293
Cardinalis cardinalis	JF795752	UNAM	CONACYT220	Tiburon_4	México	Sonora	Isla Tiburon, El Caracol	29.015	-112.293
Cardinalis cardinalis	JF795654	UNAM	UNAMPe024539	Vera_1	México	Veracruz	Los Tuxtlas	18.5833	-95.0667
Cardinalis cardinalis	JF795719	BMNH	Y408-257	Yuc_1	México	Yucatán	Dzilam de Bravo	21.4667	-88.5667
Cardinalis cardinalis	JF795728	MBM	BRB_846	Yuc_10	México	Yucatán	El Cuyo then 3 km W, Rio Lagartos Bio. Reserve (E side)	21.5207	-87.7048
Cardinalis cardinalis	JF795720	BMNH	Y408-284	Yuc_2	México	Yucatán	Dzilam de Bravo	21.4667	-88.5667
Cardinalis cardinalis	JF795721	BMNH	Y408-254	Yuc_3	México	Yucatán	Dzilam de Bravo	21.4667	-88.5667
Cardinalis cardinalis	JF795722	KU	B1868	Yuc_4	México	Yucatán	Dzilam de Bravo, 18 km E	21.4667	-88.5667
Cardinalis cardinalis	JF795723	KU	B1866	Yuc_5	México	Yucatán	Dzilam de Bravo, 18 km E	21.4667	-88.5667
Cardinalis cardinalis	JF795724	MBM	BTS07190	Yuc_6	México	Yucatán	Municipo de Uman; ~9 km S of Merida, Rancho San Carlos	20.8377	-89.7854
Cardinalis cardinalis	JF795725	MBM	BTS07191	Yuc_7	México	Yucatán	Municipo de Uman; ~9 km S of Merida, Rancho San Carlos	20.8377	-89.7854
Cardinalis cardinalis	JF795726	MBM	BTS07192	Yuc_8	México	Yucatán	Municipo de Uman; ~9 km S of Merida, Rancho San Carlos	20.8377	-89.7854
Cardinalis cardinalis	JF795727	MBM	BRB_835	Yuc_9	México	Yucatán	El Cuyo then 3 km W, Rio Lagartos Bio. Reserve (E side)	21.5207	-87.7048
Cardinalis cardinalis	JF795737	UNAM	UNAMPe23293	Coz_8	México	Quintana Roo	Isla Cozumel	20.3822	-86.905
Cardinalis cardinalis	JF795736	UNAM	UNAMPe23292	Coz_7	México	Quintana Roo	Isla Cozumel	20.3822	-86.905
Cardinalis cardinalis	JF795730	UNAM	GLS163	Coz_1	México	Quintana Roo	I. Cozumel El Cedral, carretera costera km 18 al S de San Miguel	20.3467	-87.0067
Cardinalis cardinalis	JF795731	UNAM	GLS179	Coz_2	México	Quintana Roo	I. Cozumel, carretera costera km 28 al SW de San Miguel, 1 km camino a Laguna Colombia	20.2933	-86.995
Cardinalis cardinalis	JF795732	UNAM	GLS180	Coz_3	México	Quintana Roo	I. Cozumel, carretera costera km 28 al SW de San Miguel, 1 km camino a Laguna Colombia	20.2933	-86.995
Cardinalis cardinalis	JF795733	UANM	MGL17	Coz_4	México	Quintana Roo	I. Cozumel, El Cedral, 18 km SW San Miguel	20.3467	-87.0067
Cardinalis cardinalis	JF795734	UNAM	PEP2979	Coz_5	México	Quintana Roo	I. Cozumel S, El Cedral, 18 km SW San Miguel	20.3467	-87.0067
Cardinalis cardinalis	JF795735	UNAM	PEP3009	Coz_6	México	Quintana Roo	I. Cozumel El Cedral, carretera costera km 18 al S de San Miguel	20.3822	-86.905
Cardinalis cardinalis	JF795740	MBM	DHB2691	Ariz_1	USA	Arizona	Santa Cruz Co., Arivaca, 10 mi S., Agua Cercada Canyon	31.466	-111.328
Cardinalis cardinalis	JF795741	MBM	BTS07071	Ariz_2	USA	Arizona	Verde River	34.6706	-111.94
Cardinalis cardinalis	JF795742	MBM	BTS07072	Ariz_3	USA	Arizona	Verde River	34.6706	-111.94
Cardinalis cardinalis	JF795743	MBM	BTS07073	Ariz_4	USA	Arizona	Verde River	34.6706	-111.94
Cardinalis cardinalis	JF795744	MBM	BTS07074	Ariz_5	USA	Arizona	Verde River	34.6706	-111.94
Cardinalis cardinalis	JF795745	MBM	BTS07075	Ariz_6	USA	Arizona	Verde River	34.6706	-111.94
Cardinalis cardinalis	JF795746	UWBM	VGR 708	Ariz_7	USA	Arizona	Gila River	32.8667	-109.183
Cardinalis cardinalis	JF795747	UWBM	VGR 712	Ariz_8	USA	Arizona	Gila River	32.8667	-109.183
Cardinalis cardinalis	JF795748	BMNH	AWH 349	Ariz_9	USA	Arizona	Greenlee County; Duncan, 10 mi NNW; Gila River;	32.8667	-109.183
Cardinalis cardinalis	JF795704	MBM	DHB4137	Florida_1	USA	Florida	Alachua Co., Gainesville	29.6516	-82.3248
Cardinalis cardinalis	JF795705	MBM	DCO135	Florida_2	USA	Florida	Alachua Co., Gainesville	29.6516	-82.3248
Cardinalis cardinalis	JF795706	MBM	DHB5730A	Florida_3	USA	Florida	Osceola Co., Three Lakes Wildlife Management Area	27.9058	-81.1423
Cardinalis cardinalis	JF795707	MBM	GMS220	Florida_4	USA	Florida	Putnam County, Melrose, 127 South St.	29.7008	-82.0267
Cardinalis cardinalis	JF795708	MBM	GMS219	Florida_5	USA	Florida	Alachua Co., C.R. 326, just W. of River Styx	29.6817	-82.354
Cardinalis cardinalis	JF795709	MSB	142220	Florida_6	USA	Florida	Lee County, north of Fort Meyers	26.5529	-81.92
Cardinalis cardinalis	JF795701	MBM	JMD343	Georgia_1	USA	Georgia	Bryan Co., Richmond Hills Wildlife Management Area	31.7845	-81.2163
Cardinalis cardinalis	JF795702	MBM	JMD347	Georigia_2	USA	Georgia	Bryan Co., Richmond Hills Wildlife Management Area	31.7845	-81.2163
Cardinalis cardinalis	JF795703	MBM	JMD355	Georigia_3	USA	Georgia	Bryan Co., Richmond Hills Wildlife Management Area	31.7845	-81.2163
Cardinalis cardinalis	JF795677	MBM	BTS05051	Kansas_1	USA	Kansas	Montgomery Co., Elk City Wildlife Management Area	37.2557	-95.7775
Cardinalis cardinalis	JF795678	MBM	BTS05046	Kansas_2	USA	Kansas	Labette Co., Big Hill Wildlife Management Area	37.2588	-95.4283
Cardinalis cardinalis	JF795679	MBM	BTS05049	Kansas_3	USA	Kansas	Labette Co., Big Hill Wildlife Management Area	37.2588	-95.4283
Cardinalis cardinalis	JF795680	KU	3532	Kansas_4	USA	Kansas	Douglas County; Stull ~ 1.5 mi SE	38.95	-95.4167
Cardinalis cardinalis	JF795681	KU	6273	Kansas_5	USA	Kansas	Lawrence County	38.955	-95.2599
Cardinalis cardinalis	JF795691	MBM	DHB5692	Louis_1	USA	Louisiana	Concordia Paish, Three Rivers Wildlife Management Area	31.0497	-91.5792
Cardinalis cardinalis	JF795700	MBM	DHB2768	Louis_10	USA	Louisiana	Cameron Parish, Cameron, 5 mi E.	29.7835	-93.2418
Cardinalis cardinalis	JF795692	MBM	BTS05057	Louis_2	USA	Louisiana	Ouachita Parish, Russel Sage Wildlife Management Area	32.4808	-91.9741
Cardinalis cardinalis	JF795693	MBM	JMD319	Louis_3	USA	Louisiana	Ouachita Parish, Russel Sage Wildlife Management Area	32.4825	-91.9742
Cardinalis cardinalis	JF795694	MBM	DHB5691	Louis_4	USA	Louisiana	Concordia Paish, Three Rivers Wildlife Management Area	31.0497	-91.5792
Cardinalis cardinalis	JF795695	MBM	BTS05050	Louis_5	USA	Louisiana	Tensas Parish, Buckhorn Wildlife Management Area	32.0448	-91.3645
Cardinalis cardinalis	JF795696	MBM	TKA120	Louis_6	USA	Louisiana	St. Landry Parish, Melville, 4.5 mi S.	30.6247	-91.7818
Cardinalis cardinalis	JF795697	MBM	DHB2991	Louis_7	USA	Louisiana	Cameron Parish, Cameron, 5 mi E.	29.7835	-93.2418
Cardinalis cardinalis	JF795698	MBM	DHB2815	Louis_8	USA	Louisiana	Cameron Parish, Cameron, 5 mi E.	29.7835	-93.2418
Cardinalis cardinalis	JF795699	MBM	TKA135	Louis_9	USA	Louisiana	Cameron Parish, Cameron, 5 mi E.	29.7835	-93.2418
Cardinalis cardinalis	JF795682	BMNH	X8235	Minn_1	USA	Minnesota	Hennepin Co.	45.0166	-93.4703
Cardinalis cardinalis	JF795683	BMNH	AEK489	Minn_2	USA	Minnesota	Chisago Co.	45.514	-92.8924
Cardinalis cardinalis	JF795684	BMNH	X8252	Minn_3	USA	Minnesota	Washington Co.	45.0183	-92.8854
Cardinalis cardinalis	JF795685	BMNH	X8403	Minn_4	USA	Minnesota	Hennepin Co.	45.0166	-93.4703
Cardinalis cardinalis	JF795686	BMNH	X8371	Minn_5	USA	Minnesota	Ramsey Co.	45.0091	-93.1055
Cardinalis cardinalis	JF795687	BMNH	AEK509	Minn_6	USA	Minnesota	Anoka Co	45.1978	-93.3871
Cardinalis cardinalis	JF795688	BMNH	X8772	Minn_8	USA	Minnesota	Hennepin Co	45.0166	-93.4703
Cardinalis cardinalis	JF795689	BMNH	X7320	Minn_9	USA	Minnesota		45.0166	-93.4703
Cardinalis cardinalis	JF795656	MSB	130539	New_Mex_1a	USA	New Mexico	Eddy County, Carsbad, 33 km east, 6 km north; Red Lake	32.4519	-103.888
Cardinalis cardinalis	JF795738	MSB	14861	New_Mex_1b	USA	New Mexico	Grant County, Redrock Wildlife Management Area	32.6933	-108.742
Cardinalis cardinalis	JF795655	MSB	130538	New_Mex_2a	USA	New Mexico	Eddy County, Carsbad, 33 km east, 6 km north; Red Lake	32.4519	-103.888
Cardinalis cardinalis	JF795739	MSB	3986	New_Mex_2b	USA	New Mexico	Grant County, Lower Gila Box (SW Red Rock)	32.6667	-108.883
Cardinalis cardinalis	JF795712	AMNH	PAC 617	New_York_2a	USA	New York	Suffolk County; Northport	40.8981	-73.3432
Cardinalis cardinalis	JF795713	AMNH	SPK 23	New_York_3a	USA	New York	Suffolk Co.; Smithtown	40.8616	-73.2196
Cardinalis cardinalis	JF795710	AMNH	PAC 565	New_York_1	USA	New York	Suffolk County; Huntington.	40.8668	-73.4198
Cardinalis cardinalis	JF795711	UNAM	PRS 930	New_York_2	USA	New York	Orange; Pine Island	41.2978	-74.4593
Cardinalis cardinalis	JF795714	AMNH	SPK 22	New_York_3	USA	New York	Nassau Co; Melville	40.7904	-73.4558
Cardinalis cardinalis	JF795715	AMNH	SPK 136	New_York_4	USA	New York	Suffolk Co.; Melville	40.7934	-73.403
Cardinalis cardinalis	JF795716	AMNH	PAC 1245	New_York_5	USA	New York	Suffolk Co.; Cold Spring Harbor	40.8925	-73.4722
Cardinalis cardinalis	JF795717	AMNH	PAC 1330	New_York_6	USA	New York	New York Co.; Manhattan, Central Park	40.7833	-73.9675
Cardinalis cardinalis	JF795718	AMNH	PAC 1336	New_York_7	USA	New York	Suffolk Co.; East Northport	40.8813	-73.3205
Cardinalis cardinalis	JF795667	MBM	JSB119	Okla_1	USA	Oklahoma	Caddo Co., Ft. Cobb Wildlife Management Area	35.207	-98.4775
Cardinalis cardinalis	JF795676	MBM	JMD396	Okla_10	USA	Oklahoma	Caddo Co., Ft. Cobb Wildlife Management Area	35.207	-98.4775
Cardinalis cardinalis	JF795668	MBM	DHB5696	Okla_2	USA	Oklahoma	Caddo Co., Ft. Cobb Wildlife Management Area	35.207	-98.4775
Cardinalis cardinalis	JF795669	MBM	MM149	Okla_3	USA	Oklahoma	Caddo Co., Ft. Cobb Wildlife Management Area	35.207	-98.4775
Cardinalis cardinalis	JF795670	MBM	JSB120	Okla_4	USA	Oklahoma	Caddo Co., Ft. Cobb Wildlife Management Area	35.207	-98.4775
Cardinalis cardinalis	JF795671	MBM	JMD339	Okla_5	USA	Oklahoma	Caddo Co., Ft. Cobb Wildlife Management Area	35.207	-98.4775
Cardinalis cardinalis	JF795672	MBM	JMD327	Okla_6	USA	Oklahoma	Caddo Co., Ft. Cobb Wildlife Management Area	35.207	-98.4775
Cardinalis cardinalis	JF795673	MBM	JSB116	Okla_7	USA	Oklahoma	Caddo Co., Ft. Cobb Wildlife Management Area	35.207	-98.4775
Cardinalis cardinalis	JF795674	MBM	JMD395	Okla_8	USA	Oklahoma	Caddo Co., Ft. Cobb Wildlife Management Area	35.207	-98.4775
Cardinalis cardinalis	JF795675	MBM	JMD328	Okla_9	USA	Oklahoma	Caddo Co., Ft. Cobb Wildlife Management Area	35.207	-98.4775
Cardinalis cardinalis	JF795665	MBM	DHB5700	Texas_10	USA	Texas	Coryell Co., Jonesboro, County Road Road 195	31.5678	-97.8512
Cardinalis cardinalis	JF795666	MBM	DHB5699	Texas_11	USA	Texas	Coryell Co., Jonesboro, County Road Road 195	31.5678	-97.8512
Cardinalis cardinalis	JF795657	MSB	116306	Texas_2	USA	Texas	Starr County, 2.8 miles north of San Roman	26.7567	-98.8417
Cardinalis cardinalis	JF795658	MSB	100282	Texas_3	USA	Texas	Brewster County, Elephant Mountain Wildlife Management Area	30.5888	-103.894
Cardinalis cardinalis	JF795659	MBM	PCPRKL004	Texas_4	USA	Texas	Coryell Co., Jonesboro, County Road Road 195	31.5678	-97.8512
Cardinalis cardinalis	JF795660	MBM	DHB5697	Texas_5	USA	Texas	Coryell Co., Jonesboro, County Road Road 195	31.5678	-97.8512
Cardinalis cardinalis	JF795661	MBM	DHB5698	Texas_6	USA	Texas	Coryell Co., Jonesboro, County Road Road 195	31.5678	-97.8512
Cardinalis cardinalis	JF795662	MBM	JSB117	Texas_7	USA	Texas	Coryell Co., Jonesboro, County Road Road 195	31.5678	-97.8512
Cardinalis cardinalis	JF795663	MBM	DHB5753	Texas_8	USA	Texas	Coryell Co., Jonesboro, County Road Road 195	31.5678	-97.8512
Cardinalis cardinalis	JF795664	MBM	CAH110	Texas_9	USA	Texas	Coryell Co., Jonesboro, County Road Road 195	31.5678	-97.8512
Cardinalis cardinalis	JF795690	BMNH	X8603	Wis_1	USA	Wisconsin	Pierce Co	44.701	-92.4711
Cardinalis sinuatus	EF529903	MBM	DHB5750		USA	Minnesota
Cardinalis phoeniceus	AF447268	STRI	CPH1		Venezuela	Guarapo
Rhodothraupis celaeno	EF529920	BMNH	X17		México	Tamaulipas
Periporphyrus erythromelas	EF529919	ANSP	187491		Guyana	Potaro-Siparuni
Caryothraustes poliogaster	EF529915	MBM	JK01-044		Honduras	Atlantida
Caryothraustes canadensis	EF529916	LSUMNH	B1414		Panama	Darien
Molothrus ater	EF529840	MBM	JK96-016		USA	Minnesota
